# Supplementary material for: Synthesis of a Chiral 3,6T22-Zn-MOF with a T-Shaped Bifunctional Pyrazole-Isophthalate Ligand Following the Principles of the Supramolecular Building Layer Approach
Source: Molecules. 2022 Aug 23;27(17):5374. doi: 10.3390/molecules27175374 (PMC9457947; doi:10.3390/molecules27175374)
Supplement: Supplementary file 1 [file molecules-27-05374-s001.zip]

Archive with 1 entries (1 files):
- molecules-1854000-supplementary.pdf
